# Supplementary material for: “It’s Like Jogging Next to the Highway”: A Qualitative Analysis of the Motivations and Experiences of Single-, Dual-, and Ex-Users of IQOS in The Netherlands
Source: Toxics. 2022 May 26;10(6):283. doi: 10.3390/toxics10060283 (PMC9229017; doi:10.3390/toxics10060283)
Supplement: Supplementary file 1 [file toxics-10-00283-s001.zip]

Archive with 1 entries (1 files):
- toxics-1727986-supplementary.pdf
